# Supplementary material for: The Study of Walking, Walkability and Wellbeing in Immersive Virtual Environments
Source: Int J Environ Res Public Health. 2021 Jan 6;18(2):364. doi: 10.3390/ijerph18020364 (PMC7825096; doi:10.3390/ijerph18020364)
Supplement: Supplementary file 1 [file ijerph-18-00364-s001.zip]

Archive with 1 entries (1 files):
- ijerph-1032894-supplementary.avi
